# Supplementary material for: Impact of Liver Metastases and Number of Metastatic Sites on Immune-Checkpoint Inhibitors Efficacy in Patients with Different Solid Tumors: A Retrospective Study
Source: Biomedicines. 2022 Dec 29;11(1):83. doi: 10.3390/biomedicines11010083 (PMC9855949; doi:10.3390/biomedicines11010083)
Supplement: Supplementary file 1 [file biomedicines-11-00083-s001.zip]

Archive with 1 entries (1 files):
- biomedicines-1803010-supplementary.pdf
